# Supplementary material for: MUC14-Related ncRNA-mRNA Network in Breast Cancer
Source: Genes (Basel). 2021 Oct 23;12(11):1677. doi: 10.3390/genes12111677 (PMC8620399; doi:10.3390/genes12111677)
Supplement: Supplementary file 1 [file genes-12-01677-s001.zip]

Archive with 1 entries (1 files):
- genes-1400532-supplementary.pdf
